# Supplementary material for: Genome-wide analysis of Rf-PPR-like genes in Nicotiana tabacum and their potential roles in anther development
Source: Front Plant Sci. 2025 Sep 11;16:1591130. doi: 10.3389/fpls.2025.1591130 (PMC12462054; doi:10.3389/fpls.2025.1591130)
Supplement: Supplementary file 1 [file Table1.xlsx]

## Sheet: Table S1
	Table S1: All Primers used in qPCR
	Gene name	Primer sequences (5'-3')
	NtRFL1	CTATGTGACTAATGGACGGTTTG
		CCCACTACATTTAGGCTGAGACC
	NtRFL2	CCTATTCCTTCGGTTATTGAGTT
		AAAATACCCAGAACCGAAAACC
	NtRFL3	GATCGATGGACTTTGCAAAGAAGG
		AACGGTCTTATCTGTCACGGAAT
	NtRFL4	CTAAGAAAGATGGAGGAGAATGGT
		CTGTAGTTGAGTCGAATGAGAAGC
	NtRFL5	CTACTATGCCTTCCTAAATCCACC
		CACGACAATTACCAAGAACTTCAA
	NtRFL6	AACGCCTACTATGCCTTCCTAAAT
		TGGTGATTGGCTTACCTTGTTTTA
	NtRFL7	GGCATTCCTCCTAACATAGTCACAT
		GTTTCATTACTTCCTCAGCATCGTC
	NtRFL8	TGAAGCATTACTCTGCTGTCGTT
		CGGTTGCATACATGATTTCGTTA
	NtRFL9	TGATGCTCTGACTCTATTCCACC
		CAAGTAAATGGGTAACACCGAAA
	NtRFL10	CATTGAGCCTGGCATTATTAGC
		GCTTCACCTAACAACCCTTCTA
	NtRFL11	AGCAGCCTCTTCCTTCTGTTTT
		ACCGAAAATCCACAATCAACAC
	NtRFL12	AGGTTAGGCTTCTTTTGGATGAG
		AGTGTAAATGTCGGGACTATGGC
	NtRFL13	TTCGATTCCATGATAGATAAGAGC
		ATTAGGTTTGAGCCCCGTAGATAG
	NtRFL14	CCTCTTCCTTCTGTTTCTTGCTTC
		GCTAACATAGAAAATCCGCAGTCA
	NtRFL15	ATGTCAAGTGCTTAGATGGTGCTC
		AGATGAAATCATTAACTGGGACGC
	NtRFL16	AAACCTTGACCATAGTGACCGAT
		TGGATTCAAAGAGTCTCCTTGCT
	NtRFL17	CCAAATGGATAGAGCAAGGAGACT
		TGGAAATAACCACAGAGCAAAATG
	NtRFL18	ACTTCAGCTCGTCTGTCTGGTTA
		ATCATTGTAGTGCTTGGTTTTCG
	NtRFL19	ATTTGCTTAGGGTAATGGAACA
		AAAGGCTAATTGCAGCATCTAC
	NtRFL20	TGATGCTCTGAGTCTTTTCCGTC
		TAGTATGGTGCTAAAGGTGACGA
	NtRFL21	CTTTCTACAGGGCTCAAACCTAA
		GCAAACAACCATTATCCTCCATT
	NtRFL22	CTACCCAGGTCGATATTCAGTCT
		GTTTGAATAGCGTGCGTCTAAAT
	NtRFL23	GCATTTTGCTCCGTGGTTATTTG
		TTGCCAAACTTGAGAAATCCTT
	NtRFL24	TGCAATCAGATACTATTCTTCGC
		CATTGAAAATCCGCAGTCAGAAC
	NtRFL25	ATTTTGCTTAGAGGGAAAGGTTG
		TAAAGGCATCAATAGTGAGTTCG
	NtRFL26	GGTAGACTCTGCTTGTTCACTTC
		CCATAAGAAACATCTCCTCCAAA
	NtRFL27	CCGTGATAGATAAGACCATTGAGC
		CAGTGTCTTCTCCATTGCTTTCC
	Actin	CAAGGAAATCACCGCTTTGG
		AAGGGATGCGAGGATGGA
